# Supplementary material for: Association of Maternal and Cord Blood Choline and Betaine Concentrations with Birthweight: A Prospective Mother–Infant Cohort Study
Source: Nutrients. 2026 May 1;18(9):1456. doi: 10.3390/nu18091456 (PMC13164811; doi:10.3390/nu18091456)
Supplement: Supplementary file 1 [file nutrients-18-01456-s001.zip]

Archive with 1 entries (1 files):
- nutrients-4261607-supplementary.pdf
